# Supplementary material for: Blended Polymer Dry Electrodes for Reliable Electrocardiogram and Electromyogram Measurements and Their Eco-Friendly Disposal Led by Degradability in Hot Water
Source: Polymers (Basel). 2022 Jun 26;14(13):2586. doi: 10.3390/polym14132586 (PMC9269162; doi:10.3390/polym14132586)
Supplement: Supplementary file 1 [file polymers-14-02586-s001.zip]

Archive with 1 entries (1 files):
- polymers-1738192-supplementary.pdf
